# Supplementary material for: Mitogenomic phylogeny of the common long-tailed macaque (Macaca fascicularis fascicularis)
Source: BMC Genomics. 2015 Mar 21;16(1):222. doi: 10.1186/s12864-015-1437-0 (PMC4371801; doi:10.1186/s12864-015-1437-0)
Supplement: Additional file 1: Table S1. — Estimated divergence ages in Ma and 95% CIs (in parentheses) among lineages. [file 12864_2015_1437_MOESM1_ESM.xlsx]

## Sheet: Tabelle1
split	divergence age (Ma)
Cercopithecidae - Hominidae	28.60 (25.31-31.78)
Pongo - Homo + Pan	13.82 (12.68-14.86)
Homo - Pan	6.32 (5.73-6.89)
Colobus - Cercopithecinae	19.89 (16.17-23.87)
Chlorocebus - Papionini	12.81 (10.59-15.22)
Theropithecus + Papio - Macaca	10.90 (8.92-12.90)
Theropithecus - Papio	4.77 (3.87-5.72)
Macaca sylvanus - other Macaca	6.10 (5.23-6.92)
Macaca sylvanus 1 - M. sylvanus 2	0.04 (0.02-0.07)
Macaca silenus + M. tonkeana - other Macaca	5.49 (4.69-6.34)
Macaca silenus - M. tonkenana	3.70 (2.80-4.54)
Macaca thibetana - other Macaca	4.16 (3.47-4.85)
Macaca thibetana 1 - M. thibetana 2	0.04 (0.02-0.06)
Macaca arctoides + M. mulatta - M. fascicularis	3.42 (2.83-4.01)
M. arctoides - M. mulatta	3.02 (2.42-3.60)
Macaca mulatta 2 - M. mulatta 1 + M. mulatta 3	1.67 (1.19-2.15)
Macaca mulatta 1 - M. mulatta 3	0.02 (0.01-0.04)
Macaca fascicularis Clade A - M. fascicularis Clade B	1.70 (1.36-2.04)
Clade A: MFAS2+4+5 - MFAS1+3+6-16	0.96 (0.78-1.16)
Clade A: MFAS2 - MFAS4+5	0.30 (0.20-0.41)
Clade A: MFAS4 - MFAS5	0.04 (0.02-0.07)
Clade A: MFAS1+3 - MFAS6-16	0.88 (0.70-1.06)
Clade A: MFAS1 - MFAS3	0.45 (0.34-0.57)
Clade A: MFAS7 - MFAS6+8-16	0.70 (0.55-0.84)
Clade A: MFAS6 - MFAS8-16	0.56 (0.43-0.68)
Clade A: MFAS8 - MFAS9-16	0.40 (0.31-0.49)
Clade A: MFAS9 - MFAS10-16	0.27 (0.21-0.34)
Clade A: MFAS10+14 - MFAS11-13+15+16	0.25 (0.20-0.31)
Clade A: MFAS10 - MFAS14	0.22 (0.16-0.28)
Clade A: MFAS11-13 - MFAS15+16	0.20 (0.15-0.25)
Clade A: MFAS11 - MFAS12+13	0.11 (0.07-0.15)
Clade A: MFAS12 - MFAS13	0.02 (0.01-0.04)
Clade A: MFAS15 - MFAS16	0.04 (0.02-0.07)
Clade B: MFAS24-31 - MFAS17-23+32-43	0.93 (0.74-1.12)
Clade B: MRCA MFAS24-31	0.03 (0.01-0.04)
Clade B: MFAS19-23 - MFAS17+18+32-43	0.87 (0.70-1.05)
Clade B: MRCA MFAS19-23	0.01 (0.00-0.02)
Clade B: MFAS43 - MFAS17+18+32-42	0.84 (0.67-1.02)
Clade B: MFAS17+18 - MFAS32-42	0.61 (0.47-0.75)
Clade B: MFAS17 - MFAS18	0.18 (0.11-0.25)
Clade B: MFAS41+42 - MFAS32-40	0.33 (0.26-0.41)
Clade B: MFAS41 - MFAS42	0.21 (0.15-0.28)
Clade B: MFAS37-39 - MFAS32-35+40	0.30 (0.24-0.38)
Clade B: MFAS37 - MFAS38+39	0.05 (0.03-0.07)
Clade B: MFAS38 - MFAS39	0.03 (0.02-0.05)
Clade B: MFAS32+36 - MFAS33-35+40	0.28 (0.22-0.35)
Clade B: MFAS32 - MFAS36	0.20 (0.14-0.26)
Clade B: MFAS35 - MFAS3/34+40	0.09 (0.06-0.13)
Clade B: MFAS33/34 - MFAS40	0.04 (0.02-0.07)
