# Supplementary material for: Mitogenomic phylogeny of the common long-tailed macaque (Macaca fascicularis fascicularis)
Source: BMC Genomics. 2015 Mar 21;16(1):222. doi: 10.1186/s12864-015-1437-0 (PMC4371801; doi:10.1186/s12864-015-1437-0)
Supplement: Additional file 2: Table S2. — Detailed information about studied mtDNA genomes (geographical origin, source, Genbank accession number, sequencing method). [file 12864_2015_1437_MOESM2_ESM.xlsx]

## Sheet: Tabelle1
species/individual no.	location	coordinates	source	source ID	accession no.	sequencing method
M. f. fascicularis 1	mainland Southeast Asia according to haplotype	unknown	GenBank		FJ906803
M. f. fascicularis 2	mainland Southeast Asia according to haplotype	unknown	GenBank		KF305937
M. f. fascicularis 3	Vietnam	unknown	GenBank/Covance		KJ567052
M. fascicularis 4	Bangkok, Thailand	ca. 13°45'N, 100°31'E	ZSM	1904/95	KM851024	Ion Torrent
M. fascicularis 5	Bangkok, Thailand	ca. 13°45'N, 100°31'E	ZSM	1949/1486	KM851036	Ion Torrent
M. fascicularis 6	Tanah Merah, Kelantan, West Malaysia	ca. 5°48'N, 102°09'E	UKM	Tanah Merah1	KM851016	Ion Torrent
M. fascicularis 7	Terengganu, Pulau Redang, West Malaysia	ca. 5°47'N, 103°01'E	UKM	Redang1	KM851012	Sanger
M. fascicularis 8	Kuala Gula, Perak, West Malaysia	ca. 4°57'N, 100°32'E	UKM	Kuala Gula1	KM851018	Ion Torrent
M. fascicularis 9	Sepang, Selangor, West Malaysia	ca. 2°49'N, 101°44'E	UKM	Sepang1	KM851017	Ion Torrent
M. fascicularis 10	Kluang, Johor, West Malaysia	ca. 2°02'N, 103°19'E	UKM	Kluang1	KM851015	Ion Torrent
M. fascicularis 11	Batang Kwis, Medan, Sumatra	ca. 3°40'N, 98°44'E	ZSM	1906/35	KM850999	Sanger
M. fascicularis 12	Deli, Sumatra	ca. 3°35'N, 98°40'E	ZSM	1921/183	KM851010	Ion Torrent
M. fascicularis 13	Deli, Sumatra	ca. 3°35'N, 98°40'E	ZSM	1921/187	KM851011	Ion Torrent
M. fascicularis 14	Kampong Baru, Sumatra	ca. 3°33'N, 98°41'E	ZSM	1906/61	KM850998	Sanger
M. fascicularis 15	Sungei Rampalz Serdang, east coast Sumatra	ca. 3°30'N, 99°00'E	ZSM	1905/135	KM851022	Ion Torrent
M. fascicularis 16	Sungei Rampalz Serdang, east coast Sumatra	ca. 3°30'N, 99°00'E	ZSM	1905/134	KM851035	Ion Torrent
M. fascicularis 17	Simpang Bangka, Sumatra	ca. 2°18'S, 106°04'E	ZSM	1905	KM851023	Ion Torrent
M. fascicularis 18	Simpang Bangka, Sumatra	ca. 2°18'S, 106°04'E	ZSM	none	KM851034	Ion Torrent
M. fascicularis 19	Kediri, Java	ca. 7°48'S, 112°15'E	ZSM	1911/2363	KM851031	Ion Torrent
M. fascicularis 20	Kediri, Java	ca. 7°48'S, 112°15'E	ZSM	1911/2364	KM851021	Sanger + Ion Torrent
M. fascicularis 21	Kediri, Java	ca. 7°48'S, 112°15'E	ZSM	1911/2365	KM851029	Ion Torrent
M. fascicularis 22	Kediri, Java	ca. 7°48'S, 112°15'E	ZSM	1911/2356	KM851020	Ion Torrent
M. fascicularis 23	Kediri, Java	ca. 7°48'S, 112°15'E	ZSM	1911/2353	KM851028	Ion Torrent
M. fascicularis 24	Lelogama, Timor	ca. 9°44'S, 123°57'E	ZSM	1911/2104	KM851033	Ion Torrent
M. fascicularis 25	Lelogama, Timor	ca. 9°44'S, 123°57'E	ZSM	1911/2103	KM851026	Ion Torrent
M. fascicularis 26	Lelogama, Timor	ca. 9°44'S, 123°57'E	ZSM	1911/2102	KM851025	Ion Torrent
M. fascicularis 27	Lelogama, Timor	ca. 9°44'S, 123°57'E	ZSM	1911/2105	KM851019	Ion Torrent
M. fascicularis 28	Lelogama, Timor	ca. 9°44'S, 123°57'E	ZSM	1911/2106	KM851027	Ion Torrent
M. fascicularis 29	Lelogama, Timor	ca. 9°44'S, 123°57'E	ZSM	1911/2107	KM851037	Ion Torrent
M. fascicularis 30	Kuatnana, Timor	ca. 9°50'S, 124°10'E	ZSM	1911/2108	KM851030	Ion Torrent
M. fascicularis 31	Bokong, Timor	ca. 9°58'S, 124°04'E	ZSM	1911/2109	KM851032	Sanger + Ion Torrent
M. fascicularis 32	Lundu, Sarawak, Borneo	ca. 1°40'N, 109°48'E	UKM	Lundu1	KM851014	Sanger
M. fascicularis 33	Sangan, west coast Borneo	unknown	ZSM	1910/1373	KM851005	Ion Torrent
M. fascicularis 34	Sangan, west coast Borneo	unknown	ZSM	1909/1358	KM851007	Ion Torrent
M. fascicularis 35	Paian, west coast Borneo	unknown	ZSM	1909/1387	KM851009	Ion Torrent
M. fascicularis 36	Sungei, Malai, west coast Borneo	unknown	ZSM	1910/1437	KM851003	Ion Torrent
M. fascicularis 37	Baeajan, west coast Borneo	unknown	ZSM	1910/1534	KM851004	Ion Torrent
M. fascicularis 38	Plandjan, central Borneo	ca. 0°04'N, 111°30'E	ZSM	1909/766	KM851002	Sanger
M. fascicularis 39	central Borneo	ca. 0°04'N, 111°30'E	ZSM	1909/771	KM851008	Ion Torrent
M. fascicularis 40	Schkadon, central Borneo	ca. 0°04'N, 111°30'E	ZSM	1909/788	KM851006	Ion Torrent
M. fascicularis 41	Tawau Hill Park, Sabah, Borneo	ca. 4°27'N, 117°57'E	UKM	Tawau Hill1	KM851013	Sanger
M. fascicularis 42	Philippines	unknown	Covance	none	KM851001	Sanger
M. fascicularis 43	Mauritius	unknown	DPZ	23145	KM851000	Sanger
M. sylvanus 1			GenBank		AJ309865
M. sylvanus 2			GenBank		KJ567054
M. arctoides			GenBank		KJ567055
M. mulatta 1			GenBank		AY612638
M. mulatta 2	China		GenBank		KJ567051
M. mulatta 3	India		GenBank		KJ567053
M. thibetana 1			GenBank		EU294187
M. thibetana 2			GenBank		KJ567056
M. tonkeana			GenBank		KJ567058
M. silenus			GenBank		KJ567057
Theropithecus gelada			GenBank		FJ785426
Papio hamadryas			GenBank		NC001992
Chlorocebus pygerythrus			GenBank		EF597500
Colobus guereza			GenBank		AY863427
Pongo abelii			GenBank		X97707
Pan troglodytes			GenBank		D38113
Homo sapiens			GenBank		X93334
M. f. fascicularis 3: mtDNA genome already published; DNA was used to prepare baits for DNA-capture
Sequence data for M. fascicularis individuals in bold were newly generated for this study
ZSM = Bavarian State Collection of Zoology
DPZ = German Primate Center
UKM = Universiti Kebangsaan Malaysia
